# Supplementary material for: A twenty-first century perspective on concepts of modern epidemiology in Ignaz Philipp Semmelweis’ work on puerperal sepsis
Source: Eur J Epidemiol. 2022 Apr 29;37(5):437–45. doi: 10.1007/s10654-022-00871-8 (PMC9209376; doi:10.1007/s10654-022-00871-8)
Supplement: Supplementary file 1 — Supplementary file1 (XLSX 28 kb) [file 10654_2022_871_MOESM1_ESM.xlsx]

## Sheet: Annual Data
Table (Semmelweis 1861)	Page (Semmelweis 1861)	Page (von Györy 1905)	Page (Murphy 1981)	YEAR	Clinic	Puerperae	Deaths
XXII	139	182	457	1833	1	3737	197
XXII	139	182	457	1834	1	2657	205
XXII	139	182	457	1835	1	2573	143
XXII	139	182	457	1836	1	2677	200
XXII	139	182	457	1837	1	2765	251
XXII	139	182	457	1838	1	2987	91
XXII	139	182	457	1839	1	2781	151
XXII	139	182	457	1840	1	2889	267
I	3	100	356	1841	1	3036	237
I	3	100	356	1842	1	3287	518
I	3	100	356	1843	1	3060	274
I	3	100	356	1844	1	3157	260
I	3	100	356	1845	1	3492	241
I	3	100	356	1846	1	4010	459
XXIII	140	183	458	1847	1	3490	176
XXIII	140	183	458	1848	1	3556	45
XXIII	140	183	458	1849	1	3858	103
XXIII	140	183	458	1850	1	3745	74
XXIII	140	183	458	1851	1	4194	75
XXIII	140	183	458	1852	1	4471	181
XXIII	140	183	458	1853	1	4221	94
XXIII	140	183	458	1854	1	4393	400
XXIII	140	183	458	1855	1	3659	198
XXIII	140	183	458	1856	1	3925	156
XXIII	140	183	458	1857	1	4220	124
XXIII	140	183	458	1858	1	4203	86
XXII	139	182	457	1833	2	353	8
XXII	139	182	457	1834	2	1744	150
XXII	139	182	457	1835	2	1682	84
XXII	139	182	457	1836	2	1670	131
XXII	139	182	457	1837	2	1784	124
XXII	139	182	457	1838	2	1779	88
XXII	139	182	457	1839	2	2010	91
XXII	139	182	457	1840	2	2073	55
I	3	100	356	1841	2	2442	86
I	3	100	356	1842	2	2659	202
I	3	100	356	1843	2	2739	164
I	3	100	356	1844	2	2956	68
I	3	100	356	1845	2	3241	66
I	3	100	356	1846	2	3754	105
XXIII	140	183	458	1847	2	3306	32
XXIII	140	183	458	1848	2	3219	43
XXIII	140	183	458	1849	2	3371	87
XXIII	140	183	458	1850	2	3261	54
XXIII	140	183	458	1851	2	3395	121
XXIII	140	183	458	1852	2	3360	192
XXIII	140	183	458	1853	2	3480	67
XXIII	140	183	458	1854	2	3396	210
XXIII	140	183	458	1855	2	2938	174
XXIII	140	183	458	1856	2	3070	125
XXIII	140	183	458	1857	2	3795	83
XXIII	140	183	458	1858	2	4179	60
XVII	62	135	398	1784	12	284	6
XVII	62	135	398	1785	12	899	13
XVII	62	135	398	1786	12	1151	5
XVII	62	135	398	1787	12	1407	5
XVII	62	135	398	1788	12	1425	5
XVII	62	135	398	1789	12	1246	7
XVII	62	135	398	1790	12	1326	10
XVII	62	135	398	1791	12	1395	8
XVII	62	135	398	1792	12	1574	14
XVII	62	135	398	1793	12	1684	44
XVII	62	135	398	1794	12	1768	7
XVII	62	135	398	1795	12	1798	38
XVII	62	135	398	1796	12	1904	22
XVII	62	135	398	1797	12	2012	5
XVII	62	135	398	1798	12	2046	5
XVII	62	135	398	1799	12	2067	20
XVII	62	135	398	1800	12	2070	41
XVII	62	135	398	1801	12	2106	17
XVII	62	135	398	1802	12	2346	9
XVII	62	135	398	1803	12	2215	16
XVII	62	135	398	1804	12	2022	8
XVII	62	135	398	1805	12	2112	9
XVII	62	135	398	1806	12	1875	13
XVII	62	135	398	1807	12	925	6
XVII	62	135	398	1808	12	855	7
XVII	62	135	398	1809	12	912	13
XVII	62	135	398	1810	12	744	6
XVII	62	135	398	1811	12	1050	20
XVII	62	135	398	1812	12	1419	9
XVII	62	135	398	1813	12	1945	21
XVII	62	135	398	1814	12	2062	66
XVII	62	135	398	1815	12	2591	19
XVII	62	135	398	1816	12	2410	12
XVII	62	135	398	1817	12	2735	25
XVII	62	135	398	1818	12	2568	56
XVII	62	135	398	1819	12	3089	154
XVII	62	135	398	1820	12	2998	75
XVII	62	135	398	1821	12	3294	55
XVII	62	135	398	1822	12	3066	26
XVII	62	135	398	1823	12	2872	214
XVII	62	135	398	1824	12	2911	144
XVII	62	135	398	1825	12	2594	229
XVII	62	135	398	1826	12	2359	192
XVII	62	135	398	1827	12	2367	51
XVII	62	135	398	1828	12	2833	101
XVII	62	135	398	1829	12	3012	140
XVII	62	135	398	1830	12	2797	111
XVII	62	135	398	1831	12	3353	222
XVII	62	135	398	1832	12	3331	105
XVII	62	135	398	1833	12	3907	205
XVII	62	135	398	1834	12	4218	355
XVII	62	135	398	1835	12	4040	227
XVII	62	135	398	1836	12	4144	331
XVII	62	135	398	1837	12	4363	375
XVII	62	135	398	1838	12	4560	179
XVII	62	135	398	1839	12	4992	248
XVII	62	135	398	1840	12	5166	328
XVII	62	135	398	1841	12	5454	330
XVII	62	135	398	1842	12	6024	730
XVII	62	135	398	1843	12	5914	457
XVII	62	135	398	1844	12	6244	336
XVII	62	135	398	1845	12	6756	313
XVII	62	135	398	1846	12	7027	567
XVII	62	135	398	1847	12	7039	210
XVII	62	135	398	1848	12	7095	91

## Sheet: Monthly Data
Table (Semmelweis 1861)	Page (Semmelweis 1861)	Page (von Györy 1905)	Page (Murphy 1981)	YEAR	Clinic	MONTH	Puerperae	Deaths	Commentary
		79	693	1840	1	7	212	12
		79	693	1840	1	8	216	22
no table name	445	79	693	1840	1	9	270	38
no table name	445	79	693	1840	1	10	215	63
no table name	445	79	693	1840	1	11	216	42
no table name	445	79	693	1840	1	12	222	48
III	13	106	363	1841	1	1	254	37
III	13	106	363	1841	1	2	239	18
III	13	106	363	1841	1	3	277	12
III	13	106	363	1841	1	4	255	4
III	13	106	363	1841	1	5	255	2
III	13	106	363	1841	1	6	200	10
III	13	106	363	1841	1	7	190	16
III	13	106	363	1841	1	8	222	3
III	13	106	363	1841	1	9	213	4
III	13	106	363	1841	1	10	236	26
III	13	106	363	1841	1	11	235	53
III	13	106	363	1841	1	12			Semmelweis lost these data
III	13	106	363	1842	1	1	307	64
III	13	106	363	1842	1	2	311	38
III	13	106	363	1842	1	3	264	27
III	13	106	363	1842	1	4	242	26
III	13	106	363	1842	1	5	310	10
III	13	106	363	1842	1	6	273	18
III	13	106	363	1842	1	7	231	48
III	13	106	363	1842	1	8	216	55
III	13	106	363	1842	1	9	223	41
III	13	106	363	1842	1	10	242	71
III	13	106	363	1842	1	11	209	48
III	13	106	363	1842	1	12	239	75
III	13	106	363	1843	1	1	272	52
III	13	106	363	1843	1	2	263	42
III	13	106	363	1843	1	3	266	33
III	13	106	363	1843	1	4	285	34
III	13	106	363	1843	1	5	246	15
III	13	106	363	1843	1	6	196	8
III	13	106	363	1843	1	7	191	1
III	13	106	363	1843	1	8	193	3
III	13	106	363	1843	1	9	221	5
III	13	106	363	1843	1	10	250	44
III	13	106	363	1843	1	11	252	18
III	13	106	363	1843	1	12	236	19
III	13	106	363	1844	1	1	244	37
III	13	106	363	1844	1	2	257	29
III	13	106	363	1844	1	3	276	47
III	13	106	363	1844	1	4	208	36
III	13	106	363	1844	1	5	240	14
III	13	106	363	1844	1	6	224	6
III	13	106	363	1844	1	7	206	9
III	13	106	363	1844	1	8	269	17
III	13	106	363	1844	1	9	245	3
III	13	106	363	1844	1	10	248	8
III	13	106	363	1844	1	11	245	27
III	13	106	363	1844	1	12	256	27
III	13	106	363	1845	1	1	303	23
III	13	106	363	1845	1	2	274	13
III	13	106	363	1845	1	3	292	13
III	13	106	363	1845	1	4	260	11
III	13	106	363	1845	1	5	296	13
III	13	106	363	1845	1	6	280	20
III	13	106	363	1845	1	7	245	15
III	13	106	363	1845	1	8	251	9
III	13	106	363	1845	1	9	237	25
III	13	106	363	1845	1	10	283	42
III	13	106	363	1845	1	11	265	29
III	13	106	363	1845	1	12	267	28
III	13	106	363	1846	1	1	336	45
III	13	106	363	1846	1	2	293	53
III	13	106	363	1846	1	3	311	48
III	13	106	363	1846	1	4	253	48
III	13	106	363	1846	1	5	305	41
III	13	106	363	1846	1	6	266	27
III	13	106	363	1846	1	7	252	33
III	13	106	363	1846	1	8	216	39
III	13	106	363	1846	1	9	271	39
III	13	106	363	1846	1	10	254	38
III	13	106	363	1846	1	11	297	32
III	13	106	363	1846	1	12	298	16
III	13	106	363	1847	1	1	311	10
III	13	106	363	1847	1	2	312	6
III	13	106	363	1847	1	3	305	11
III	13	106	363	1847	1	4	312	57
III	13	106	363	1847	1	5	294	36
no table name	56	131	393	1847	1	6	268	6
no table name	56	131	393	1847	1	7	250	3
no table name	56	131	393	1847	1	8	264	5
no table name	56	131	393	1847	1	9	262	12
no table name	56	131	393	1847	1	10	278	11
no table name	56	131	393	1847	1	11	246	11
no table name	56	131	393	1847	1	12	273	8
XVI	57	132	394	1848	1	1	283	10
XVI	57	132	394	1848	1	2	291	2
XVI	57	132	394	1848	1	3	276	0
XVI	57	132	394	1848	1	4	305	2
XVI	57	132	394	1848	1	5	313	3
XVI	57	132	394	1848	1	6	264	3
XVI	57	132	394	1848	1	7	269	1
XVI	57	132	394	1848	1	8	261	0
XVI	57	132	394	1848	1	9	312	3
XVI	57	132	394	1848	1	10	299	7
XVI	57	132	394	1848	1	11	310	9
XVI	57	132	394	1848	1	12	373	5
no table name	510	405	750	1849	1	1	403	9
no table name	510	405	750	1849	1	2	389	12
no table name	512	407	752	1849	1	3	406	20	Typo by Semmelweis: 1846 should read 1849
no table name	510	405	750	1849	1	4	353	8
no table name	510	405	750	1849	1	5	387	6
no table name	513	407	n.a.	1849	1	6	304	6	not reported in Murphy 1981
no table name	512	407	752	1849	1	7	271	3
no table name	513	407	n.a.	1849	1	8	224	6	not reported in Murphy 1981
no table name	511	406	751	1849	1	9	281	2
no table name	510	405	750	1849	1	10	265	2
no table name	512	407	752	1849	1	11	290	16
no table name	512	407	752	1849	1	12	291	13
no table name	512	407	752	1850	1	1	356	14
no table name	512	407	752	1850	1	2	346	15
no table name	512	407	752	1850	1	3	340	17
no table name	512	407	752	1850	1	4	319	3
no table name	513	407	n.a.	1850	1	5	308	1
no table name	512	407	752	1850	1	6	269	2
no table name	510	405	750	1850	1	7	282	1
no table name	513	407	752	1850	1	8	260	2
no table name	510	405	750	1850	1	9	287	1
no table name	510	405	750	1850	1	10	306	4
no table name	512	407	752	1850	1	11	329	9
no table name	510	405	750	1850	1	12	343	5
no table name	510	405	750	1851	1	1	366	13
no table name	510	405	750	1851	1	2	353	2
no table name	510	405	750	1851	1	3	388	2	Error in von Györy: 388 puerperae, 1 death
no table name	511	406	751	1851	1	4	389	7
no table name	510	405	750	1851	1	5	415	4
no table name	510	405	750	1851	1	6	353	2
no table name	510	405	750	1851	1	7	327	3
no table name	512	407	752	1851	1	8	325	9
no table name	510	405	750	1851	1	9	315	5
no table name	510	405	750	1851	1	10	291	4
no table name	510	405	750	1851	1	11	301	5
no table name	510	405	750	1851	1	12	371	19
no table name	510	405	750	1852	1	1	417	25
no table name	510	405	750	1852	1	2	367	16
no table name	510	405	750	1852	1	3	412	30
no table name	510	405	750	1852	1	4	394	11
no table name	511	406	751	1852	1	5	388	18
no table name	510	405	750	1852	1	6	403	3
no table name	512	407	752	1852	1	7	357	16
no table name	512	407	752	1852	1	8	321	22
no table name	512	407	752	1852	1	9	362	11
no table name	510	405	750	1852	1	10	391	9
no table name	513	407	n.a.	1852	1	11	228	14	not reported in Murphy 1981
no table name	510	405	750	1852	1	12	331	6
no table name	510	405	751	1849	2	1	342	18
no table name	510	405	751	1849	2	2	296	14
no table name	512	407	752	1849	2	3	311	13
no table name	510	405	751	1849	2	4	295	12
no table name	510	405	751	1849	2	5	341	8
no table name	513	405	n.a.	1849	2	6	307	6	not reported in Murphy 1981
no table name	512	407	752	1849	2	7	269	1
no table name	513	408	n.a.	1849	2	8	229	4	not reported in Murphy 1981
no table name	511	406	751	1849	2	9	248	2
no table name	510	405	751	1849	2	10	234	4
no table name	512	407	752	1849	2	11	254	3
no table name	512	407	752	1849	2	12	245	2
no table name	512	407	752	1850	2	1	275	3
no table name	512	407	752	1850	2	2	272	7
no table name	512	407	752	1850	2	3	280	8
no table name	512	407	752	1850	2	4	272	1
no table name	513	408	n.a.	1850	2	5	312	1	not reported in Murphy 1981
no table name	512	407	752	1850	2	6	246	1	Error in von Györy: 146 puerperae
no table name	510	405	751	1850	2	7	241	2
no table name	513	408	n.a.	1850	2	8	280	1	not reported in Murphy 1981
no table name	510	405	751	1850	2	9	265	3
no table name	510	405	751	1850	2	10	267	7
no table name	512	407	752	1850	2	11	282	4
no table name	510	405	751	1850	2	12	269	16
no table name	510	405	751	1851	2	1	290	17
no table name	510	405	751	1851	2	2	291	9
no table name	510	405	751	1851	2	3	314	3
no table name	511	406	751	1851	2	4	302	6
no table name	510	405	751	1851	2	5	305	6
no table name	510	405	751	1851	2	6	277	6
no table name	510	405	751	1851	2	7	272	6
no table name	512	407	752	1851	2	8	287	4
no table name	510	405	751	1851	2	9	257	12
no table name	510	405	751	1851	2	10	256	12
no table name	510	405	751	1851	2	11	244	13
no table name	510	405	751	1851	2	12	306	27
no table name	510	405	751	1852	2	1	279	35
no table name	510	405	751	1852	2	2	284	22
no table name	510	405	751	1852	2	3	304	31
no table name	510	405	751	1852	2	4	288	14
no table name	511	406	751	1852	2	5	323	18
no table name	510	405	751	1852	2	6	249	12
no table name	512	407	752	1852	2	7	263	11
no table name	512	407	752	1852	2	8	282	5
no table name	512	407	752	1852	2	9	283	4
no table name	510	405	751	1852	2	10	257	13
no table name	513	408	n.a.	1852	2	11	265	13	not reported in Murphy 1981
no table name	510	405	751	1852	2	12	283	25

## Sheet: Code Book
Variable	Meaning
Table (Semmelweis 1861)	Roman table number. Semmelweis IP. Die Aetiologie, der Begriff und die Prophylaxis des Kindbettfiebers. Pest. C. A. Hartleben's Verlags-Expedition, 1861
Page (Semmelweis 1861)	Page number. Semmelweis IP. Die Aetiologie, der Begriff und die Prophylaxis des Kindbettfiebers. Pest. C. A. Hartleben's Verlags-Expedition, 1861
Page (von Györy 1905)	Page number. Von Györy T. Semmelweis' Gesammalte Werke". VDM Verlag Dr. Müller, Reprint of 1950
Page (Murphy 1981)	Page number. Murphy FP. The etiology, the concept and the prophylaxis of childbed fever together with the "open letter" by Ignac Semmelweis. Birmingham: The Classics of Medicine Library; 1981
Year	Calendar year
Clinic	Obstetric clinic: 12=overall, 1=Clinic 1, 2=Clinic 2
Pueperae	Number of puerperae admitted
Deaths	Number of deaths among puerperae admitted
Comments	Comments
	n.a.: not available in Semmelweis 1861, but available in von Györy, 1905
	Note - Semmelweis did not consequently give roman numbers to his tables. Some tables did not get any table heading and therefore we only present page numbers.
